# Supplementary material for: The Prostate Cancer Cells Resistant to Docetaxel as in vitro Model for Discovering MicroRNAs Predictive of the Onset of Docetaxel Resistance
Source: Int J Mol Sci. 2017 Jul 13;18(7):1512. doi: 10.3390/ijms18071512 (PMC5536002; doi:10.3390/ijms18071512)
Supplement: Supplementary file 1 [file ijms-18-01512-s001.zip]

Archive with 2 entries (2 files):
- Supplementary Tables.xlsx
- Supplementary Figures.pdf
